# Supplementary material for: ZnH2 as a Precursor to Catalytically Active Ru–ZnH Heterometallic Complexes
Source: Inorg Chem. 2025 Feb 19;64(8):4043–51. doi: 10.1021/acs.inorgchem.4c05360 (PMC11881041; doi:10.1021/acs.inorgchem.4c05360)
Supplement: Supplementary file 2 — ic4c05360_si_002.xyz [file ic4c05360_si_002.xyz]

140
[5]+ (QTAIM)
Ru -0.07623  0.04894  0.11501
H  -1.18355  1.28290 -0.26122
H   0.88703 -1.15524  0.82528
H   0.64399 -0.05114 -1.45704
Zn  1.85696 -1.36372 -0.66052
H   3.08643 -1.97437 -1.32014
Zn -0.90149  1.08499 -1.99120
H  -1.40023  1.32141 -3.41985
O  -1.26597  0.61294  2.85677
N  -1.24839 -2.59918 -1.14546
N  -2.80748 -1.53607 -0.13879
N   1.15510  2.92265  0.53830
N   2.42551  1.47437  1.47382
C  -1.46216 -1.46076 -0.40075
C  -2.40960 -3.32071 -1.32937
H  -2.41834 -4.24805 -1.89515
C  -3.38823 -2.66009 -0.70990
H  -4.44864 -2.86800 -0.60788
C  -3.60366 -0.66461  0.70487
C  -3.73382 -0.97157  2.05850
C  -4.55232 -0.14705  2.82690
H  -4.66862 -0.34973  3.89491
C  -5.21889  0.90992  2.25579
H  -5.85830  1.54388  2.88083
C  -5.09397  1.18017  0.92839
H  -5.64490  2.01902  0.49150
C  -4.30021  0.38268  0.09331
C  -4.24147  0.64609 -1.39396
H  -3.31790  0.17649 -1.78749
C  -5.42196 -0.02212 -2.10893
H  -5.45064 -1.11150 -1.94240
H  -5.36485  0.14915 -3.19776
H  -6.38091  0.39357 -1.75245
C  -4.18488  2.13274 -1.74845
H  -5.13428  2.64662 -1.51671
H  -4.00511  2.25732 -2.82920
H  -3.37997  2.65950 -1.20919
C  -3.04559 -2.17305  2.68235
H  -2.10614 -2.35993  2.12904
C  -3.93226 -3.42760  2.56501
H  -4.89401 -3.26684  3.08255
H  -3.43886 -4.29422  3.03810
H  -4.15342 -3.70113  1.52188
C  -2.69393 -1.98278  4.16510
H  -2.14680 -1.04764  4.35427
H  -2.06882 -2.82352  4.51000
H  -3.59809 -1.98371  4.79854
C   0.00672 -3.14896 -1.60748
C   0.66908 -4.03324 -0.75127
C   1.78886 -4.71105 -1.29220
H   2.33175 -5.41709 -0.65590
C   2.19248 -4.50211 -2.57705
H   3.05838 -5.04413 -2.97256
C   1.52188 -3.61456 -3.38317
H   1.86295 -3.45742 -4.41125
C   0.40146 -2.90354 -2.92734
C  -0.34126 -1.97981 -3.84284
H  -0.97385 -1.31859 -3.21978
C  -1.29729 -2.76209 -4.76799
H  -0.73531 -3.45434 -5.41925
H  -1.85791 -2.06755 -5.41634
H  -2.02954 -3.35712 -4.19800
C   0.58407 -1.08063 -4.65603
H   1.15953 -1.64720 -5.40864
H   1.30860 -0.55158 -4.01389
H  -0.00516 -0.32448 -5.20098
C   0.21039 -4.33318  0.65634
H  -0.49350 -3.53392  0.95345
C  -0.55012 -5.65294  0.69872
H   0.10129 -6.49643  0.40819
H  -1.41979 -5.65794  0.02074
H  -0.92089 -5.85708  1.71810
C   1.33199 -4.33668  1.67362
H   0.92137 -4.47623  2.68837
H   1.90582 -3.39499  1.66962
H   2.04698 -5.16146  1.50490
C   1.31547  1.57069  0.67176
C   2.10027  3.62988  1.25720
H   2.11405  4.71593  1.27121
C   2.90043  2.72589  1.83713
H   3.77552  2.84178  2.47006
C   3.21216  0.28385  1.71587
C   4.28094  0.04817  0.83850
C   5.02225 -1.12877  1.04344
H   5.85381 -1.35834  0.36940
C   4.72047 -1.98760  2.07856
H   5.30656 -2.90203  2.21944
C   3.70315 -1.67630  2.96701
H   3.50936 -2.34029  3.81504
C   2.92948 -0.52925  2.80906
C   1.89786 -0.14411  3.84593
H   1.20769  0.58107  3.38716
C   1.07172 -1.32808  4.35537
H   0.58764 -1.87432  3.52911
H   0.28329 -0.97208  5.03866
H   1.68724 -2.04646  4.92403
C   2.59504  0.56572  5.01403
H   3.31669 -0.10550  5.51189
H   1.85886  0.88887  5.77046
H   3.14983  1.46008  4.68290
C   4.74508  1.06423 -0.21068
H   3.99821  1.87557 -0.25852
C   4.89423  0.50395 -1.59988
H   5.62969 -0.31919 -1.64216
H   5.25472  1.28839 -2.28872
H   3.94938  0.10417 -2.00106
C   6.05634  1.67751  0.25401
H   5.97854  2.12589  1.25946
H   6.38694  2.46902 -0.44119
H   6.85931  0.92084  0.29708
C   0.22587  3.58783 -0.34159
C   0.55806  3.66448 -1.70724
C  -0.33388  4.31710 -2.53968
H  -0.12167  4.38667 -3.61038
C  -1.49124  4.90527 -2.03303
H  -2.17867  5.42415 -2.70866
C  -1.74907  4.84755 -0.69086
H  -2.64985  5.33512 -0.30065
C  -0.91561  4.18705  0.19568
C  -1.22873  4.15761  1.67034
H  -0.52204  3.46928  2.16558
C  -1.03304  5.55649  2.27473
H  -0.00648  5.93316  2.12675
H  -1.23428  5.54419  3.35970
H  -1.72150  6.28769  1.81641
C  -2.64460  3.63881  1.93467
H  -3.41138  4.32907  1.54146
H  -2.82104  3.54175  3.01933
H  -2.81344  2.65265  1.47646
C   1.90127  3.16058 -2.23846
H   2.21204  2.29904 -1.62111
C   1.85519  2.68416 -3.69877
H   1.70435  3.52277 -4.40079
H   1.05222  1.94977 -3.87991
H   2.81589  2.21327 -3.96591
C   2.95540  4.25395 -2.10660
H   3.93393  3.89773 -2.47336
H   3.09314  4.58917 -1.06539
H   2.67776  5.13822 -2.70710
C  -0.84440  0.33553  1.83776

138
[6+] (QTAIM)
Ru  0.05557  0.08389  0.06934
H  -0.51515 -1.40127  0.41412
H   0.58388  1.72638 -0.30798
N  -2.85398  0.07315  1.23650
N  -2.44373  1.97500  0.36387
N   3.16258 -0.39263 -0.20768
N   2.08393 -1.91127 -1.26851
C  -1.85132  0.74756  0.56058
C  -3.98154  0.85325  1.43196
H  -4.85939  0.46664  1.94100
C  -3.72498  2.04504  0.88739
H  -4.31649  2.95344  0.82553
C  -2.92891 -1.32322  1.60029
C  -2.62790 -1.69385  2.90979
C  -2.89845 -3.01818  3.27166
H  -2.67346 -3.34264  4.29347
C  -3.45378 -3.90202  2.38735
H  -3.67129 -4.92917  2.70176
C  -3.73090 -3.50781  1.10265
H  -4.16548 -4.22306  0.39485
C  -3.46807 -2.19685  0.66082
C  -2.07477 -0.71771  3.92299
H  -1.69083  0.15637  3.37261
C  -3.18076 -0.23208  4.85906
H  -3.99639  0.26739  4.30930
H  -2.78397  0.48972  5.59502
H  -3.62489 -1.07331  5.42134
C  -0.90263 -1.30705  4.71334
H  -1.23213 -2.10070  5.40805
H  -0.41678 -0.52330  5.31803
H  -0.14548 -1.73832  4.04107
C  -3.80161 -1.76752 -0.74589
H  -3.42380 -0.74095 -0.88364
C  -5.31879 -1.73918 -0.96644
H  -5.76108 -2.74496 -0.85010
H  -5.55828 -1.38802 -1.98559
H  -5.82524 -1.06925 -0.25049
C  -3.10224 -2.63137 -1.79537
H  -2.01018 -2.60060 -1.66395
H  -3.33793 -2.26429 -2.80976
H  -3.42675 -3.68606 -1.74487
C  -1.92410  3.10829 -0.36319
C  -1.12632  4.03148  0.32117
C  -0.76888  5.19604 -0.35688
H  -0.14842  5.94587  0.14328
C  -1.19529  5.40619 -1.65139
H  -0.90504  6.32729 -2.17085
C  -1.97911  4.48683 -2.30354
H  -2.30232  4.67991 -3.33169
C  -2.37525  3.30026 -1.67109
C  -0.70511  3.81792  1.75120
H  -0.81957  2.74782  1.98192
C  -1.61513  4.59798  2.69876
H  -1.54523  5.68554  2.51420
H  -1.32909  4.41816  3.75003
H  -2.67504  4.31070  2.58682
C   0.75546  4.17620  2.00447
H   1.42878  3.62468  1.33052
H   1.03369  3.91172  3.03812
H   0.94747  5.25752  1.88113
C  -3.27519  2.30143 -2.37178
H  -3.25892  1.36373 -1.79005
C  -4.72313  2.79133 -2.44027
H  -5.15097  2.97507 -1.44064
H  -5.36188  2.04612 -2.94558
H  -4.79428  3.73455 -3.01117
C  -2.77780  1.97266 -3.78384
H  -2.85318  2.84448 -4.45791
H  -3.39146  1.16834 -4.22572
H  -1.72508  1.64494 -3.78584
C   1.86855 -0.80499 -0.47921
C   4.10145 -1.19965 -0.81574
H   5.16728 -1.02777 -0.69584
C   3.43293 -2.14587 -1.47709
H   3.77816 -2.98499 -2.07393
C   3.54132  0.64322  0.71787
C   3.77416  1.93397  0.23275
C   4.15665  2.90198  1.16226
H   4.34964  3.92367  0.81950
C   4.29557  2.60018  2.49873
H   4.58349  3.38510  3.20723
C   4.09222  1.31153  2.94736
H   4.23039  1.07522  4.00751
C   3.73007  0.29191  2.06184
C   3.70845  2.25545 -1.24897
H   3.07511  1.49473 -1.74042
C   3.10122  3.62507 -1.52872
H   2.10786  3.73548 -1.06371
H   2.97673  3.77106 -2.61517
H   3.74460  4.44506 -1.16297
C   5.11713  2.17049 -1.85398
H   5.79108  2.90428 -1.37714
H   5.09184  2.38797 -2.93649
H   5.56665  1.17188 -1.72322
C   3.65646 -1.14991  2.53589
H   3.15379 -1.74080  1.75073
C   2.87572 -1.33756  3.82040
H   3.37957 -0.85427  4.67776
H   2.80636 -2.41267  4.06416
H   1.85982 -0.92958  3.76564
C   5.03214 -1.71247  2.74921
H   5.66099 -1.66549  1.84198
H   4.98263 -2.77124  3.05994
H   5.56963 -1.16125  3.54238
C   1.12131 -2.86924 -1.75705
C   0.69966 -3.87742 -0.88063
C  -0.08100 -4.89916 -1.43245
H  -0.43015 -5.70785 -0.78219
C  -0.41625 -4.90600 -2.76098
H  -1.02082 -5.72828 -3.16218
C  -0.01337 -3.89081 -3.59434
H  -0.29967 -3.90147 -4.65102
C   0.76835 -2.83973 -3.10431
C   1.05826 -3.86879  0.59535
H   1.27585 -2.82173  0.86493
C  -0.10220 -4.30447  1.47641
H  -1.00370 -3.71265  1.26655
H   0.15703 -4.16182  2.53971
H  -0.35035 -5.37438  1.34920
C   2.28942 -4.71347  0.88887
H   2.11581 -5.77602  0.63665
H   2.54617 -4.66674  1.96226
H   3.17399 -4.37873  0.31949
C   1.22422 -1.73505 -4.04848
H   1.65388 -0.91851 -3.44081
C   0.04811 -1.14733 -4.83632
H  -0.38333 -1.88214 -5.53908
H   0.38061 -0.27755 -5.42777
H  -0.75451 -0.80859 -4.16158
C   2.31051 -2.24199 -5.00274
H   3.19695 -2.61421 -4.46159
H   2.64480 -1.43528 -5.67867
H   1.93286 -3.06960 -5.62953
Zn  0.38264  1.28519 -1.99618
O   0.77519  0.90186  2.95700
C   0.53873  0.51113  1.87766
H  -0.52680 -0.31659 -1.50569
H   0.71030  1.83401 -3.40767

140
[5+] (0.0 kcal/mol)
Ru -0.07065  0.05203  0.13150
H  -0.90700  1.46954 -0.29802
H   0.65554 -1.29119  0.88346
H   0.60196 -0.25030 -1.44098
Zn  1.57968 -1.75832 -0.56812
H   2.66981 -2.63239 -1.17461
Zn -0.73040  1.14802 -2.03155
H  -1.16213  1.47506 -3.46156
O  -1.06185  0.88420  2.90211
N  -1.73504 -2.37295 -1.09841
N  -3.09134 -0.98947 -0.11660
N   1.69982  2.68176  0.43829
N   2.76787  1.01213  1.32712
C  -1.73548 -1.18606 -0.36798
C  -3.02804 -2.86437 -1.29800
H  -3.20987 -3.78214 -1.84915
C  -3.87576 -1.99636 -0.68343
H  -4.95737 -1.99308 -0.59000
C  -3.74328  0.02946  0.69507
C  -4.00412 -0.26595  2.06114
C  -4.72623  0.69083  2.80066
H  -4.93765  0.50014  3.85672
C  -5.19225  1.86994  2.20802
H  -5.75683  2.59457  2.80354
C  -4.95861  2.11249  0.84938
H  -5.35649  3.02118  0.38796
C  -4.24013  1.19531  0.05685
C  -4.11146  1.43050 -1.44815
H  -3.29535  0.78360 -1.82649
C  -5.40762  1.00109 -2.17938
H  -5.65039 -0.05960 -2.00263
H  -5.30188  1.14883 -3.26768
H  -6.26565  1.60396 -1.83505
C  -3.75793  2.88771 -1.80749
H  -4.58810  3.57693 -1.57543
H  -3.55688  2.97099 -2.88837
H  -2.86532  3.24367 -1.26554
C  -3.61727 -1.59722  2.71296
H  -2.78885 -2.03493  2.12578
C  -4.81125 -2.58484  2.66502
H  -5.67127 -2.17813  3.22452
H  -4.53204 -3.54739  3.12679
H  -5.14586 -2.78921  1.63545
C  -3.13099 -1.45414  4.17139
H  -2.32118 -0.71557  4.26547
H  -2.75985 -2.42721  4.53504
H  -3.95023 -1.15381  4.84710
C  -0.61532 -3.18852 -1.53659
C  -0.15898 -4.21968 -0.66259
C   0.79450 -5.12432 -1.17139
H   1.16252 -5.92841 -0.52706
C   1.26313 -5.02486 -2.48599
H   1.99808 -5.74478 -2.85960
C   0.79114 -4.00978 -3.32619
H   1.15633 -3.94999 -4.35586
C  -0.16549 -3.07534 -2.88210
C  -0.73059 -2.04222 -3.85556
H  -1.27615 -1.28144 -3.26664
C  -1.74887 -2.69900 -4.81934
H  -1.26334 -3.47725 -5.43319
H  -2.17196 -1.94272 -5.50192
H  -2.58426 -3.17108 -4.27621
C   0.37146 -1.31118 -4.65086
H   0.89608 -1.98989 -5.34481
H   1.12679 -0.86403 -3.98273
H  -0.07455 -0.50357 -5.25444
C  -0.71753 -4.41893  0.74766
H  -1.28115 -3.50976  1.02191
C  -1.70167 -5.61404  0.77366
H  -1.18900 -6.55273  0.50125
H  -2.53931 -5.47131  0.07121
H  -2.12411 -5.74126  1.78479
C   0.39230 -4.61059  1.80373
H  -0.05512 -4.67446  2.81002
H   1.11114 -3.77383  1.80153
H   0.95966 -5.54278  1.64024
C   1.62209  1.30114  0.58893
C   2.81696  3.21456  1.08464
H   3.02604  4.28003  1.07707
C   3.48247  2.16851  1.64581
H   4.39594  2.12866  2.23114
C   3.36704 -0.28486  1.61310
C   4.40307 -0.74085  0.74792
C   5.01575 -1.96949  1.06845
H   5.80853 -2.35369  0.41984
C   4.63576 -2.69951  2.19924
H   5.12510 -3.65267  2.42417
C   3.65478 -2.19571  3.06352
H   3.40125 -2.74994  3.97241
C   3.01226 -0.96918  2.80529
C   2.06673 -0.36817  3.84283
H   1.50691  0.44856  3.35892
C   1.04025 -1.38118  4.38884
H   0.46072 -1.84787  3.57554
H   0.33456 -0.87227  5.06594
H   1.52537 -2.18556  4.96816
C   2.88414  0.25398  5.00265
H   3.47463 -0.51666  5.52771
H   2.20950  0.72529  5.73761
H   3.58574  1.02495  4.64202
C   4.94511  0.08492 -0.42481
H   4.21588  0.88368 -0.65108
C   5.15599 -0.73230 -1.71815
H   5.95116 -1.48818 -1.59851
H   5.47087 -0.06057 -2.53475
H   4.23839 -1.25732 -2.02600
C   6.27753  0.76480 -0.01828
H   6.16720  1.40599  0.87132
H   6.65613  1.39139 -0.84371
H   7.04603  0.00654  0.21060
C   0.86470  3.55241 -0.37129
C   1.17342  3.67947 -1.75610
C   0.39464  4.58366 -2.50835
H   0.59685  4.70228 -3.57657
C  -0.61290  5.34950 -1.90838
H  -1.19641  6.05167 -2.51231
C  -0.86025  5.23362 -0.53526
H  -1.63135  5.85661 -0.07157
C  -0.12909  4.33548  0.26869
C  -0.37921  4.28287  1.77585
H   0.12413  3.38451  2.17304
C   0.24136  5.51933  2.47186
H   1.32659  5.59700  2.29162
H   0.08233  5.46478  3.56217
H  -0.22459  6.45146  2.10794
C  -1.87780  4.16797  2.12610
H  -2.43180  5.08207  1.85022
H  -1.99836  4.02883  3.21324
H  -2.35457  3.31400  1.61933
C   2.37896  2.98353 -2.39860
H   2.60141  2.07553 -1.80876
C   2.14290  2.54224 -3.85831
H   2.04612  3.40583 -4.53869
H   1.23413  1.92690 -3.96773
H   3.00441  1.95109 -4.21122
C   3.61985  3.91008 -2.32897
H   4.49737  3.41000 -2.77333
H   3.87464  4.18476 -1.29276
H   3.43876  4.84163 -2.89248
C  -0.72891  0.51191  1.84370

140
[5+] from IRC (+1.7 kcal/mol)
Ru -0.00011  0.18502  0.00002
H   0.35943  0.38406 -1.65449
H  -0.35995  0.38343  1.65460
H   0.00091 -1.54623  0.00006
Zn  0.05877 -1.31335  2.01906
H   0.43036 -2.24907  3.16897
Zn -0.05694 -1.31339 -2.01888
H  -0.42721 -2.24931 -3.16907
O  -0.00201  3.24894  0.00031
N  -2.99445 -0.93222  0.13486
N  -2.96381  0.90246 -1.02968
N   2.99562 -0.92866 -0.13496
N   2.96269  0.90587  1.02975
C  -2.12105  0.06424 -0.30548
C  -4.29965 -0.71331 -0.31380
H  -5.10900 -1.39176 -0.06270
C  -4.27860  0.43409 -1.04305
H  -5.06674  0.97140 -1.56152
C  -2.68602  2.20555 -1.61880
C  -2.98387  3.35968 -0.84613
C  -2.79391  4.61282 -1.45983
H  -3.00738  5.52308 -0.89134
C  -2.34359  4.71479 -2.78052
H  -2.20155  5.70049 -3.23522
C  -2.09763  3.55811 -3.53034
H  -1.77771  3.65103 -4.57210
C  -2.27972  2.27598 -2.97588
C  -2.13681  1.03241 -3.85258
H  -1.92148  0.17188 -3.18998
C  -3.46537  0.72639 -4.58796
H  -4.29862  0.55950 -3.88604
H  -3.36049 -0.17916 -5.20981
H  -3.74386  1.56486 -5.24947
C  -0.98432  1.13801 -4.87038
H  -0.04347  1.45088 -4.38902
H  -1.21087  1.86254 -5.67146
H  -0.82116  0.16173 -5.35707
C  -3.55538  3.29213  0.57293
H  -3.40960  2.26442  0.95210
C  -5.07796  3.57702  0.55085
H  -5.27864  4.59474  0.17400
H  -5.49911  3.50460  1.56820
H  -5.62434  2.86900 -0.09378
C  -2.85555  4.25202  1.56055
H  -1.76683  4.09393  1.58612
H  -3.25603  4.09705  2.57696
H  -3.03857  5.30885  1.30119
C  -2.75771 -2.03138  1.05696
C  -2.92227 -1.78332  2.45154
C  -2.81274 -2.88726  3.32332
H  -2.92765 -2.73001  4.39937
C  -2.58017 -4.17807  2.83719
H  -2.50346 -5.01869  3.53398
C  -2.46973 -4.39926  1.45904
H  -2.32645 -5.41850  1.08797
C  -2.57048 -3.34065  0.53380
C  -2.58736 -3.64186 -0.96538
H  -2.40441 -2.69596 -1.50875
C  -3.98278 -4.16339 -1.39319
H  -4.22038 -5.11023 -0.87807
H  -4.00139 -4.35310 -2.47971
H  -4.78650 -3.44557 -1.16225
C  -1.50032 -4.64455 -1.40155
H  -1.67452 -5.64844 -0.97734
H  -0.49032 -4.31754 -1.10543
H  -1.50753 -4.74606 -2.49925
C  -3.32607 -0.41390  3.00587
H  -3.02050  0.35404  2.27274
C  -4.86508 -0.33513  3.16900
H  -5.22025 -1.10158  3.87933
H  -5.39244 -0.48692  2.21372
H  -5.15684  0.65327  3.56297
C  -2.64265 -0.07746  4.34685
H  -2.85045  0.97018  4.62133
H  -1.54945 -0.20881  4.29800
H  -3.01962 -0.70708  5.17108
C   2.12099  0.06669  0.30543
C   4.30053 -0.70821  0.31380
H   5.11071 -1.38565  0.06267
C   4.27805  0.43911  1.04314
H   5.06553  0.97734  1.56167
C   2.68327  2.20858  1.61892
C   2.27685  2.27843  2.97599
C   2.09315  3.56031  3.53050
H   1.77309  3.65279  4.57226
C   2.33770  4.71732  2.78073
H   2.19441  5.70283  3.23546
C   2.78816  4.61598  1.46004
H   3.00050  5.52653  0.89161
C   2.97969  3.36310  0.84629
C   3.55126  3.29634 -0.57279
H   3.40715  2.26835 -0.95185
C   2.84978  4.25498 -1.56046
H   1.76136  4.09487 -1.58618
H   3.25069  4.10081 -2.57682
H   3.03078  5.31213 -1.30099
C   5.07336  3.58371 -0.55081
H   5.27245  4.60183 -0.17420
H   5.49460  3.51175 -1.56815
H   5.62089  2.87670  0.09396
C   2.13542  1.03462  3.85259
H   1.92106  0.17390  3.18992
C   0.98283  1.13878  4.87044
H   1.20861  1.86342  5.67163
H   0.82077  0.16224  5.35697
H   0.04163  1.45069  4.38915
C   3.46436  0.73008  4.58789
H   4.29777  0.56420  3.88593
H   3.36055 -0.17563  5.20969
H   3.74190  1.56883  5.24945
C   2.76026 -2.02806 -1.05712
C   2.57472 -3.33761 -0.53405
C   2.47529 -4.39628 -1.45937
H   2.33332 -5.41573 -1.08837
C   2.58536 -4.17484 -2.83750
H   2.50968 -5.01552 -3.53434
C   2.81625 -2.88370 -3.32356
H   2.93089 -2.72623 -4.39960
C   2.92446 -1.77970 -2.45169
C   3.32657 -0.40975 -3.00593
H   3.02001  0.35778 -2.27279
C   4.86550 -0.32908 -3.16894
H   5.39298 -0.48032 -2.21364
H   5.15610  0.65971 -3.56280
H   5.22166 -1.09504 -3.87931
C   2.64283 -0.07408 -4.34694
H   3.02063 -0.70317 -5.17119
H   2.84937  0.97384 -4.62134
H   1.54979 -0.20677 -4.29816
C   2.59200 -3.63892  0.96511
H   2.40801 -2.69327  1.50856
C   1.50609 -4.64286  1.40119
H   1.68132 -5.64648  0.97675
H   0.49571 -4.31687  1.10525
H   1.51353 -4.74459  2.49888
C   3.98801 -4.15894  1.39284
H   4.00685 -4.34868  2.47935
H   4.79094 -3.44024  1.16192
H   4.22663 -5.10550  0.87768
C  -0.00128  2.08129  0.00013

140
TS[5+-5+1] (+11.0 kcal/mol)
Ru -0.07045  0.02838  0.00066
H  -0.80649 -1.40072 -0.66780
H   0.60743  1.04260  1.08092
H  -0.98985 -0.55328  1.33073
Zn  0.19471 -1.46319  2.07001
H   0.58530 -2.43332  3.18165
Zn -1.32930 -0.66871 -2.11555
H  -2.02791 -0.54270 -3.47243
O   1.33395  1.62703 -2.19823
N  -3.04415  0.92334  0.67419
N  -1.99723  2.55611 -0.31065
N   1.95629 -2.41719 -0.51731
N   3.03199 -0.84540  0.55076
C  -1.80785  1.24544  0.10956
C  -3.93882  1.99332  0.59808
H  -4.94859  1.91882  0.99000
C  -3.28281  3.01456 -0.01684
H  -3.59583  4.02277 -0.27034
C  -1.03711  3.47209 -0.90550
C  -0.18222  4.20148 -0.03840
C   0.68114  5.14457 -0.62877
H   1.35519  5.72416  0.00930
C   0.67087  5.37390 -2.01019
H   1.34324  6.12052 -2.44520
C  -0.21193  4.66585 -2.83379
H  -0.22312  4.86631 -3.90933
C  -1.08977  3.69983 -2.30510
C  -2.07113  2.97725 -3.22988
H  -2.45986  2.09201 -2.69236
C  -3.27715  3.88611 -3.57252
H  -3.82408  4.20895 -2.67132
H  -3.98759  3.35279 -4.22701
H  -2.94252  4.79405 -4.10349
C  -1.40512  2.47112 -4.52786
H  -0.50568  1.87039 -4.31847
H  -1.10879  3.30569 -5.18628
H  -2.11353  1.84313 -5.09345
C  -0.24460  4.06822  1.48329
H  -0.75718  3.11956  1.71994
C  -1.07987  5.22615  2.08339
H  -0.61081  6.20169  1.86735
H  -1.15362  5.12183  3.17964
H  -2.10394  5.24934  1.67430
C   1.14845  4.00484  2.14002
H   1.75788  3.19101  1.71625
H   1.04338  3.82821  3.22413
H   1.70497  4.95048  2.02052
C  -3.44338 -0.29131  1.36578
C  -3.28670 -0.34210  2.77826
C  -3.73822 -1.50189  3.43940
H  -3.63173 -1.57428  4.52584
C  -4.33789 -2.55313  2.73500
H  -4.68706 -3.44131  3.27128
C  -4.51240 -2.45902  1.34921
H  -5.00998 -3.27287  0.81348
C  -4.07851 -1.32590  0.63207
C  -4.37597 -1.21159 -0.86239
H  -3.71002 -0.43148 -1.28330
C  -5.83049 -0.73238 -1.09361
H  -6.54966 -1.46118 -0.68143
H  -6.03327 -0.62515 -2.17268
H  -6.02396  0.24044 -0.61270
C  -4.11630 -2.52060 -1.63680
H  -4.83899 -3.30765 -1.36098
H  -3.10329 -2.91973 -1.45167
H  -4.22329 -2.34519 -2.71998
C  -2.72133  0.82739  3.58688
H  -2.14438  1.46985  2.89770
C  -3.86960  1.67905  4.18377
H  -4.48690  1.07482  4.87079
H  -4.53316  2.08376  3.40264
H  -3.46038  2.53023  4.75410
C  -1.76650  0.37735  4.71220
H  -1.28583  1.25643  5.17308
H  -0.97080 -0.29074  4.33921
H  -2.29851 -0.15940  5.51632
C   1.76572 -1.14817  0.03719
C   3.25541 -2.87749 -0.32023
H   3.57581 -3.85212 -0.67646
C   3.92430 -1.89775  0.35046
H   4.94805 -1.84616  0.70834
C   3.54866  0.39554  1.13614
C   3.58502  0.52730  2.54857
C   4.16353  1.69511  3.08491
H   4.19914  1.81966  4.17158
C   4.71474  2.67785  2.25868
H   5.16034  3.57736  2.69526
C   4.72914  2.49018  0.87231
H   5.20365  3.24111  0.23486
C   4.17271  1.34210  0.27390
C   4.38129  1.11978 -1.22682
H   3.59430  0.43569 -1.58952
C   4.29713  2.41974 -2.05653
H   3.39478  3.00431 -1.82421
H   4.27592  2.17270 -3.13081
H   5.18123  3.06034 -1.89397
C   5.75469  0.44567 -1.48215
H   6.57373  1.08336 -1.10740
H   5.91010  0.29648 -2.56441
H   5.84171 -0.53710 -0.99216
C   3.13162 -0.57025  3.50633
H   2.58130 -1.33392  2.92735
C   2.18242 -0.04808  4.60420
H   2.70070  0.63284  5.30079
H   1.78669 -0.88891  5.19811
H   1.32918  0.50448  4.17485
C   4.35305 -1.28221  4.13739
H   5.01961 -1.71044  3.37010
H   4.02110 -2.10215  4.79686
H   4.95033 -0.57904  4.74306
C   1.04229 -3.16844 -1.36658
C   0.26227 -4.20617 -0.80024
C  -0.59527 -4.91864 -1.66433
H  -1.20963 -5.72756 -1.25683
C  -0.66420 -4.62003 -3.02926
H  -1.34085 -5.18238 -3.68047
C   0.15606 -3.62039 -3.57027
H   0.12255 -3.42090 -4.64511
C   1.04299 -2.88169 -2.76101
C   2.03059 -1.90482 -3.40502
H   2.36648 -1.19465 -2.62869
C   3.27681 -2.67480 -3.91229
H   3.78394 -3.22343 -3.10203
H   4.00516 -1.97490 -4.35577
H   2.99237 -3.40633 -4.68814
C   1.42526 -1.07746 -4.55798
H   1.19100 -1.70394 -5.43569
H   2.14820 -0.31365 -4.88823
H   0.49726 -0.56040 -4.26072
C   0.36378 -4.61823  0.66655
H   0.94688 -3.84675  1.20327
C  -1.01327 -4.71973  1.35629
H  -1.61696 -5.54459  0.94017
H  -1.60029 -3.79110  1.24855
H  -0.88267 -4.91793  2.43317
C   1.14135 -5.95001  0.80376
H   1.24957 -6.22321  1.86702
H   2.15065 -5.88322  0.36409
H   0.60934 -6.77192  0.29421
C   0.76547  1.04076 -1.35687

140
[5+1] (+2.5 kcal/mol)
Ru -0.04081  0.12274 -0.05464
H   0.49233 -1.49414 -0.51729
H  -0.56280  1.40402  0.77926
H  -0.28950 -0.31306  1.57292
Zn  0.43570 -1.91578  1.45007
H   1.09506 -3.06349  2.21030
Zn  0.38839 -0.98080 -2.27946
H   0.35063 -1.44678 -3.73831
O   0.16703  2.49158 -1.96642
N  -2.71568 -1.59364  0.01153
N  -3.11071  0.32952 -0.91029
N   3.15331  0.32615 -0.30722
N   2.46943  1.40025  1.45306
C  -2.07904 -0.40245 -0.33645
C  -4.07169 -1.58143 -0.33202
H  -4.72183 -2.42523 -0.12152
C  -4.31663 -0.37496 -0.90982
H  -5.22738  0.05865 -1.31148
C  -3.09476  1.70571 -1.37632
C  -3.40376  2.72655 -0.43981
C  -3.46128  4.04790 -0.92471
H  -3.69763  4.86196 -0.23223
C  -3.25137  4.33304 -2.27952
H  -3.30757  5.36709 -2.63473
C  -2.99245  3.29770 -3.18587
H  -2.85201  3.53268 -4.24491
C  -2.91349  1.95762 -2.76034
C  -2.69695  0.83503 -3.77751
H  -2.30424 -0.04441 -3.23173
C  -4.03858  0.41961 -4.43096
H  -4.77283  0.06921 -3.68734
H  -3.87687 -0.39550 -5.15701
H  -4.48656  1.27180 -4.97065
C  -1.67155  1.19707 -4.87227
H  -0.73232  1.57951 -4.44189
H  -2.06380  1.96460 -5.56148
H  -1.43650  0.30556 -5.47703
C  -3.78061  2.42638  1.01272
H  -3.48455  1.38581  1.23374
C  -5.31576  2.53145  1.19070
H  -5.66567  3.55823  0.98718
H  -5.60348  2.27524  2.22483
H  -5.85664  1.85403  0.50883
C  -3.05722  3.32769  2.03308
H  -1.96293  3.22538  1.96047
H  -3.35659  3.04745  3.05750
H  -3.31480  4.39253  1.89922
C  -2.18705 -2.72629  0.74519
C  -2.40301 -2.76843  2.15429
C  -1.99444 -3.93393  2.83660
H  -2.14481 -3.99839  3.91882
C  -1.42989 -5.01631  2.15219
H  -1.12535 -5.91134  2.70358
C  -1.27031 -4.96659  0.76112
H  -0.86019 -5.83435  0.23616
C  -1.65785 -3.83236  0.01898
C  -1.62962 -3.85810 -1.51026
H  -1.68104 -2.81188 -1.86728
C  -2.88364 -4.59249 -2.04925
H  -2.89238 -5.64466 -1.71611
H  -2.88570 -4.58399 -3.15227
H  -3.81854 -4.12136 -1.70495
C  -0.35418 -4.49283 -2.09829
H  -0.27314 -5.56475 -1.84941
H   0.55982 -3.99174 -1.73750
H  -0.36873 -4.41232 -3.19755
C  -3.15897 -1.66922  2.90535
H  -3.30169 -0.81942  2.21595
C  -4.56135 -2.18339  3.31570
H  -4.48487 -3.02351  4.02724
H  -5.14179 -2.53359  2.44600
H  -5.13453 -1.37808  3.80511
C  -2.39671 -1.13589  4.13515
H  -3.00036 -0.36770  4.64728
H  -1.44162 -0.66926  3.84413
H  -2.18462 -1.93174  4.86957
C   1.99484  0.61942  0.41063
C   4.27989  0.91190  0.27548
H   5.27104  0.79094 -0.15029
C   3.84996  1.58674  1.37670
H   4.38606  2.18410  2.10762
C   1.71148  2.01638  2.53016
C   1.61578  1.32932  3.76856
C   0.91235  1.97216  4.80656
H   0.81498  1.47471  5.77615
C   0.36050  3.24701  4.62874
H  -0.17627  3.72863  5.45253
C   0.52408  3.92166  3.41279
H   0.12646  4.93493  3.30071
C   1.21198  3.32943  2.33494
C   1.49604  4.13679  1.06644
H   1.79673  3.43125  0.27254
C   0.27426  4.91859  0.54338
H  -0.58220  4.25611  0.34303
H   0.53473  5.42694 -0.40000
H  -0.05006  5.69834  1.25412
C   2.68231  5.10264  1.31376
H   2.43426  5.83438  2.10198
H   2.92039  5.66308  0.39354
H   3.59292  4.56720  1.63061
C   2.33782  0.00465  4.03343
H   2.52818 -0.48409  3.05887
C   1.53108 -0.98508  4.89767
H   1.39118 -0.61224  5.92684
H   2.06991 -1.94445  4.96905
H   0.53563 -1.19076  4.47348
C   3.71082  0.27002  4.70249
H   4.35710  0.91735  4.08829
H   4.24625 -0.67966  4.87259
H   3.57458  0.76413  5.67993
C   3.30616 -0.47893 -1.51036
C   3.54680 -1.87675 -1.36707
C   3.75787 -2.62139 -2.54478
H   3.93537 -3.69793 -2.47060
C   3.78111 -2.00589 -3.80305
H   3.95236 -2.60653 -4.70191
C   3.61136 -0.62255 -3.90890
H   3.66558 -0.14731 -4.89229
C   3.38085  0.18039 -2.77119
C   3.33075  1.70254 -2.92354
H   2.84327  2.12311 -2.02706
C   4.76769  2.27957 -2.99895
H   5.36216  2.04524 -2.10127
H   4.73109  3.37734 -3.10177
H   5.30504  1.87437 -3.87367
C   2.52684  2.16269 -4.15840
H   3.05039  1.92274 -5.09972
H   2.39378  3.25651 -4.13040
H   1.52822  1.70042 -4.19696
C   3.70836 -2.54666 -0.00051
H   3.13571 -1.95889  0.74182
C   3.18766 -3.99604  0.05251
H   3.79662 -4.67478 -0.56904
H   2.13939 -4.07463 -0.27771
H   3.23684 -4.36964  1.08823
C   5.19841 -2.51907  0.42902
H   5.31674 -2.98424  1.42235
H   5.59772 -1.49413  0.48650
H   5.81815 -3.08455 -0.28810
C   0.04182  1.52058 -1.31881

140
TS(5+1-5+2) (+6.0 kcal/mol)
Ru -0.04194  0.12276 -0.04856
H   0.39896 -1.51717 -0.24631
H  -0.47925  1.30991  1.04621
H  -0.26788  0.41381  1.60985
Zn  0.48838 -1.59597  1.72853
H   1.09590 -2.49651  2.81470
Zn  0.13528 -1.15636 -2.17969
H  -0.04812 -1.88986 -3.51920
O   0.03713  2.33531 -2.17672
N  -2.72822 -1.55870  0.36199
N  -3.16033  0.26590 -0.72940
N   3.12542  0.12683 -0.54007
N   2.60989  1.55923  1.01007
C  -2.10189 -0.42106 -0.14593
C  -4.10151 -1.56060  0.09906
H  -4.74552 -2.36803  0.43427
C  -4.37049 -0.41506 -0.58338
H  -5.29992 -0.01071 -0.97260
C  -3.15916  1.58174 -1.34631
C  -3.34398  2.71196 -0.50758
C  -3.42631  3.97143 -1.13259
H  -3.56998  4.86558 -0.51802
C  -3.35679  4.09576 -2.52576
H  -3.43025  5.08451 -2.98995
C  -3.21400  2.95751 -3.32781
H  -3.17967  3.06682 -4.41572
C  -3.11670  1.67187 -2.76120
C  -3.01767  0.44005 -3.66298
H  -2.62106 -0.39485 -3.05423
C  -4.41555  0.02087 -4.18154
H  -5.11152 -0.21530 -3.36003
H  -4.33525 -0.87250 -4.82418
H  -4.86585  0.83115 -4.78063
C  -2.05590  0.64323 -4.85274
H  -1.07758  1.02934 -4.52459
H  -2.46577  1.35196 -5.59280
H  -1.89228 -0.31499 -5.37305
C  -3.55795  2.59088  1.00242
H  -3.22831  1.58346  1.31329
C  -5.06508  2.71862  1.33629
H  -5.44907  3.71063  1.04211
H  -5.23293  2.59894  2.42047
H  -5.66781  1.95817  0.81225
C  -2.73780  3.61056  1.81819
H  -1.65851  3.52828  1.61090
H  -2.89091  3.43829  2.89719
H  -3.04704  4.64922  1.60945
C  -2.17087 -2.60768  1.19399
C  -2.33297 -2.49555  2.60496
C  -1.88942 -3.57620  3.39606
H  -1.99804 -3.52096  4.48372
C  -1.33051 -4.71910  2.81524
H  -0.99194 -5.54419  3.44964
C  -1.22038 -4.82024  1.42141
H  -0.81622 -5.73594  0.97983
C  -1.65605 -3.78176  0.57410
C  -1.69051 -3.97737 -0.94221
H  -1.74925 -2.97717 -1.41206
C  -2.97245 -4.75028 -1.34458
H  -2.97564 -5.75953 -0.89782
H  -3.02181 -4.86205 -2.44087
H  -3.88776 -4.23216 -1.01501
C  -0.44615 -4.68694 -1.51014
H  -0.36378 -5.72722 -1.15114
H   0.48696 -4.16109 -1.24736
H  -0.50897 -4.72449 -2.60996
C  -3.04829 -1.31428  3.26544
H  -3.24042 -0.55185  2.49070
C  -4.41850 -1.76576  3.82748
H  -4.29368 -2.51866  4.62455
H  -5.05629 -2.20975  3.04517
H  -4.95762 -0.90526  4.25827
C  -2.20377 -0.64405  4.36876
H  -2.75686  0.20294  4.80866
H  -1.25484 -0.25288  3.96495
H  -1.96162 -1.34326  5.18712
C   2.03296  0.60989  0.17449
C   4.31196  0.75993 -0.16147
H   5.26366  0.50907 -0.61954
C   3.98753  1.65843  0.80770
H   4.59615  2.36106  1.36831
C   1.96634  2.39839  2.00997
C   1.93054  1.94165  3.35530
C   1.34486  2.79648  4.31030
H   1.29571  2.47707  5.35530
C   0.84993  4.05641  3.95227
H   0.40564  4.70511  4.71414
C   0.95242  4.50085  2.62911
H   0.59965  5.50308  2.36835
C   1.52109  3.69031  1.62572
C   1.73626  4.25542  0.22031
H   1.90781  3.40932 -0.46710
C   0.52586  5.04746 -0.31565
H  -0.39959  4.45086 -0.29689
H   0.71143  5.34642 -1.36055
H   0.35372  5.97279  0.26102
C   3.00389  5.14682  0.19839
H   2.88786  6.00896  0.87773
H   3.18062  5.53722 -0.81839
H   3.90561  4.59427  0.51061
C   2.59076  0.63435  3.80315
H   2.63686 -0.04491  2.93040
C   1.82116 -0.09784  4.92074
H   1.85817  0.45660  5.87423
H   2.27421 -1.08659  5.10030
H   0.76282 -0.25752  4.66080
C   4.04474  0.89847  4.27203
H   4.66605  1.34587  3.48010
H   4.52373 -0.04505  4.58470
H   4.05234  1.58650  5.13497
C   3.16236 -0.90018 -1.56841
C   3.38893 -2.24908 -1.17379
C   3.50315 -3.21088 -2.19714
H   3.67368 -4.25775 -1.92962
C   3.43675 -2.84912 -3.54914
H   3.53430 -3.61524 -4.32480
C   3.26879 -1.50852 -3.90911
H   3.24653 -1.23343 -4.96740
C   3.13616 -0.49743 -2.93357
C   3.07262  0.96947 -3.36528
H   2.68136  1.55940 -2.51838
C   4.49297  1.49463 -3.69404
H   5.17647  1.41629 -2.83298
H   4.44709  2.55544 -3.99347
H   4.93653  0.92502 -4.52889
C   2.13804  1.20387 -4.57069
H   2.54820  0.76948 -5.49851
H   2.01258  2.28529 -4.74321
H   1.13955  0.76668 -4.40837
C   3.62744 -2.64934  0.28395
H   3.16159 -1.88273  0.93206
C   3.01581 -4.01214  0.66456
H   3.50907 -4.84641  0.13684
H   1.93635 -4.05921  0.44606
H   3.14259 -4.18769  1.74527
C   5.14726 -2.65651  0.58999
H   5.32308 -2.91962  1.64684
H   5.61344 -1.67579  0.40313
H   5.66549 -3.40191 -0.03767
C  -0.07356  1.45447 -1.40762 

140
[5+2] (+6.4 kcal/mol)
Ru -0.04226  0.12846 -0.04323
H   0.36152 -1.51856 -0.18859
H  -0.45885  1.32975  1.09600
H  -0.27080  0.53589  1.62155
Zn  0.48417 -1.59251  1.74116
H   1.07397 -2.45867  2.86643
Zn  0.09562 -1.15138 -2.16463
H  -0.10509 -1.90913 -3.48904
O   0.05131  2.32892 -2.18439
N  -2.74932 -1.51921  0.38820
N  -3.16255  0.31133 -0.70108
N   3.12043  0.06348 -0.56244
N   2.64723  1.52732  0.97173
C  -2.10967 -0.39073 -0.12434
C  -4.12406 -1.50110  0.13445
H  -4.77740 -2.29898  0.47440
C  -4.38133 -0.35189 -0.54643
H  -5.30756  0.06539 -0.92962
C  -3.14608  1.62443 -1.32364
C  -3.30226  2.76180 -0.48864
C  -3.37105  4.01949 -1.11877
H  -3.49265  4.91882 -0.50704
C  -3.31587  4.13606 -2.51327
H  -3.37851  5.12368 -2.98144
C  -3.20089  2.99181 -3.31113
H  -3.17710  3.09529 -4.39992
C  -3.11811  1.70741 -2.73936
C  -3.04812  0.47045 -3.63674
H  -2.66427 -0.36972 -3.02722
C  -4.45670  0.07669 -4.14609
H  -5.15271 -0.14240 -3.31988
H  -4.39735 -0.82069 -4.78538
H  -4.89440  0.89312 -4.74619
C  -2.08897  0.65095 -4.83236
H  -1.10162  1.01907 -4.51065
H  -2.48885  1.36516 -5.57262
H  -1.94678 -0.31201 -5.35022
C  -3.49955  2.65148  1.02439
H  -3.17710  1.64216  1.33697
C  -5.00118  2.79628  1.37569
H  -5.37871  3.79014  1.07940
H  -5.15720  2.68533  2.46256
H  -5.61740  2.03836  0.86389
C  -2.65995  3.66790  1.82449
H  -1.58441  3.58037  1.59983
H  -2.79645  3.49923  2.90628
H  -2.96657  4.70784  1.61838
C  -2.20335 -2.57656  1.21734
C  -2.35248 -2.45999  2.62908
C  -1.92113 -3.54684  3.41840
H  -2.02044 -3.48838  4.50677
C  -1.38465 -4.69906  2.83505
H  -1.05458 -5.52873  3.46795
C  -1.28632 -4.80332  1.44047
H  -0.89985 -5.72571  0.99696
C  -1.71200 -3.75914  0.59509
C  -1.75924 -3.95551 -0.92079
H  -1.80467 -2.95505 -1.39149
C  -3.05560 -4.70852 -1.31461
H  -3.07199 -5.71719 -0.86681
H  -3.11328 -4.82056 -2.41049
H  -3.96079 -4.17590 -0.98018
C  -0.52979 -4.68513 -1.49578
H  -0.46197 -5.72646 -1.13670
H   0.41320 -4.17395 -1.23952
H  -0.59995 -4.72189 -2.59516
C  -3.04108 -1.26520  3.29358
H  -3.22214 -0.49885  2.51992
C  -4.41699 -1.68922  3.86294
H  -4.30283 -2.44607  4.65790
H  -5.06828 -2.11856  3.08361
H  -4.93587 -0.81869  4.29844
C  -2.17729 -0.61279  4.39266
H  -2.70774  0.24904  4.83166
H  -1.21932 -0.24776  3.98549
H  -1.95018 -1.31546  5.21232
C   2.04378  0.57797  0.15380
C   4.32292  0.67694 -0.20195
H   5.26546  0.39997 -0.66389
C   4.02499  1.59524  0.75699
H   4.65248  2.29289  1.30284
C   2.02976  2.39251  1.96598
C   1.99568  1.95387  3.31765
C   1.43429  2.83209  4.26605
H   1.38702  2.52680  5.31531
C   0.96086  4.09672  3.89580
H   0.53508  4.76343  4.65268
C   1.06148  4.52222  2.56634
H   0.72623  5.52775  2.29548
C   1.60671  3.68827  1.56899
C   1.82241  4.23277  0.15552
H   1.96764  3.37561 -0.52415
C   0.62663  5.04840 -0.37806
H  -0.31382  4.47654 -0.34105
H   0.80793  5.32820 -1.42897
H   0.48498  5.98569  0.18745
C   3.11067  5.09339  0.11270
H   3.02149  5.96499  0.78399
H   3.28700  5.46893 -0.90971
H   4.00188  4.52273  0.42238
C   2.63210  0.63907  3.77767
H   2.65122 -0.05462  2.91533
C   1.86049 -0.05737  4.91654
H   1.92784  0.50805  5.86191
H   2.28913 -1.05581  5.10200
H   0.79423 -0.19125  4.67511
C   4.09752  0.87684  4.22460
H   4.71959  1.29590  3.41797
H   4.55789 -0.07244  4.54762
H   4.13165  1.57873  5.07566
C   3.12812 -0.97482 -1.57988
C   3.33196 -2.32354 -1.17305
C   3.42245 -3.29737 -2.18732
H   3.57571 -4.34448 -1.91035
C   3.35460 -2.94775 -3.54243
H   3.43390 -3.72310 -4.31096
C   3.20788 -1.60800 -3.91488
H   3.18323 -1.34317 -4.97575
C   3.09937 -0.58523 -2.94877
C   3.05539  0.87837 -3.39386
H   2.68014  1.48168 -2.54911
C   4.48065  1.37856 -3.73959
H   5.17024  1.29771 -2.88364
H   4.44848  2.43712 -4.04863
H   4.90821  0.79449 -4.57280
C   2.11378  1.11619 -4.59310
H   2.50796  0.66572 -5.52018
H   2.00453  2.19778 -4.77536
H   1.10979  0.69708 -4.41729
C   3.57169 -2.71353  0.28729
H   3.12908 -1.92882  0.93019
C   2.93029 -4.05714  0.68699
H   3.39880 -4.90850  0.16403
H   1.84827 -4.08074  0.47667
H   3.06120 -4.22475  1.76845
C   5.09292 -2.75311  0.58323
H   5.27001 -3.00862  1.64173
H   5.58037 -1.78560  0.38219
H   5.58922 -3.51722 -0.03963
C  -0.07108  1.46447 -1.39817

140
TS(5+2-5+2’) (+9.2 kcal/mol)
Ru -0.01949  0.17355  0.01666
H   0.04675 -1.51547  0.03457
H  -0.54548  1.13009  1.39677
H   0.31506  1.25176  1.39414
Zn  0.29824 -1.54065  1.87080
H   0.76751 -2.35563  3.09347
Zn -0.22758 -1.14851 -2.05909
H  -0.65828 -1.89951 -3.33670
O   0.32712  2.29403 -2.18008
N  -2.96735 -0.99666  0.53412
N  -3.08588  0.88670 -0.53875
N   3.01322 -0.59777 -0.70141
N   2.97532  1.01795  0.75104
C  -2.15640  0.00105 -0.00416
C  -4.32444 -0.72729  0.33610
H  -5.09683 -1.39733  0.70121
C  -4.39710  0.45440 -0.33363
H  -5.24672  1.03490 -0.68000
C  -2.86050  2.16703 -1.18918
C  -2.73877  3.32358 -0.37519
C  -2.61580  4.56378 -1.03096
H  -2.52105  5.47710 -0.43553
C  -2.64186  4.65125 -2.42840
H  -2.55284  5.62732 -2.91608
C  -2.79917  3.49599 -3.20258
H  -2.83343  3.57919 -4.29290
C  -2.91629  2.22595 -2.60549
C  -3.13079  0.98750 -3.47757
H  -2.89585  0.09576 -2.86646
C  -4.60809  0.87541 -3.92801
H  -5.30114  0.81149 -3.07314
H  -4.75311 -0.02500 -4.54904
H  -4.89875  1.75355 -4.53023
C  -2.20115  0.96012 -4.70965
H  -1.14919  1.12742 -4.42840
H  -2.47842  1.73215 -5.44796
H  -2.27278 -0.01753 -5.21441
C  -2.83620  3.27242  1.15040
H  -2.68067  2.22495  1.46687
C  -4.25521  3.69178  1.60801
H  -4.47111  4.73198  1.30913
H  -4.34253  3.62991  2.70639
H  -5.03450  3.04804  1.16705
C  -1.76597  4.13084  1.85578
H  -0.74563  3.85896  1.53935
H  -1.83362  3.99389  2.94851
H  -1.90724  5.20704  1.65668
C  -2.59584 -2.14298  1.34312
C  -2.63068 -1.99667  2.75888
C  -2.37729 -3.14669  3.53567
H  -2.39414 -3.06824  4.62701
C  -2.11789 -4.38337  2.93624
H  -1.92161 -5.26177  3.55901
C  -2.12973 -4.50587  1.53973
H  -1.96294 -5.48715  1.08556
C  -2.38921 -3.39845  0.70770
C  -2.55793 -3.58514 -0.80079
H  -2.43952 -2.59635 -1.28290
C  -3.99131 -4.08418 -1.11531
H  -4.17082 -5.07041 -0.65331
H  -4.12854 -4.18779 -2.20495
H  -4.76288 -3.39162 -0.74108
C  -1.52032 -4.53460 -1.43103
H  -1.63388 -5.57009 -1.06637
H  -0.48558 -4.21198 -1.22882
H  -1.65287 -4.55541 -2.52506
C  -3.02532 -0.68686  3.44615
H  -3.04749  0.10873  2.68061
C  -4.44897 -0.80334  4.04350
H  -4.48784 -1.58297  4.82358
H  -5.19651 -1.06097  3.27511
H  -4.75097  0.15199  4.50508
C  -2.01884 -0.25331  4.53179
H  -2.31785  0.71764  4.96150
H  -1.00218 -0.14557  4.11735
H  -1.96531 -0.97950  5.36052
C   2.12456  0.17878  0.03405
C   4.34231 -0.24931 -0.44631
H   5.16820 -0.75559 -0.93632
C   4.31693  0.76494  0.46011
H   5.11718  1.33394  0.92286
C   2.62970  2.05849  1.70912
C   2.59520  1.72498  3.09210
C   2.31130  2.76456  4.00008
H   2.27010  2.54239  5.07010
C   2.10541  4.07797  3.56198
H   1.89236  4.86897  4.28831
C   2.20240  4.38649  2.20054
H   2.07827  5.42271  1.87295
C   2.47872  3.39208  1.24066
C   2.70540  3.79073 -0.21856
H   2.58501  2.88959 -0.84386
C   1.70182  4.84698 -0.72676
H   0.65750  4.53710 -0.56487
H   1.84225  5.00147 -1.80920
H   1.85406  5.82460 -0.23743
C   4.15478  4.30670 -0.40765
H   4.33430  5.20386  0.20963
H   4.32881  4.57994 -1.46238
H   4.90580  3.55023 -0.12606
C   2.94152  0.33021  3.61888
H   2.72723 -0.40358  2.81834
C   2.11905 -0.07963  4.85724
H   2.41216  0.49702  5.75147
H   2.28978 -1.14457  5.08381
H   1.03756  0.06080  4.70147
C   4.45228  0.23572  3.95368
H   5.08953  0.43026  3.07667
H   4.69696 -0.77151  4.33178
H   4.72049  0.96726  4.73538
C   2.73049 -1.64707 -1.66547
C   2.66582 -2.99266 -1.20694
C   2.49836 -3.99840 -2.17927
H   2.44324 -5.04405 -1.86221
C   2.43763 -3.68949 -3.54470
H   2.31508 -4.49056 -4.28045
C   2.55296 -2.36253 -3.97061
H   2.52746 -2.13545 -5.04021
C   2.71031 -1.30701 -3.04796
C   2.93959  0.11921 -3.55440
H   2.75815  0.81374 -2.71546
C   4.40870  0.29958 -4.01206
H   5.12569  0.10223 -3.19854
H   4.57390  1.33159 -4.36526
H   4.64604 -0.38565 -4.84410
C   1.98182  0.51193 -4.69903
H   2.19966 -0.04517 -5.62639
H   2.09077  1.58477 -4.92773
H   0.92826  0.32393 -4.43560
C   2.89031 -3.37135  0.25846
H   2.69212 -2.47601  0.87827
C   1.96302 -4.49730  0.75779
H   2.16928 -5.45536  0.25040
H   0.89730 -4.25640  0.60690
H   2.11866 -4.65770  1.83714
C   4.37094 -3.77063  0.48350
H   4.54400 -4.01583  1.54508
H   5.06538 -2.96151  0.20465
H   4.62947 -4.65904 -0.11822
C   0.09510  1.52248 -1.32393

2
H2
H   0.00000  0.00000  0.37523
H   0.00000  0.00000 -0.37523

140
TS(5+2-5+-H2) (+24.1 kcal/mol)
Ru  0.00661  0.12884 -0.05232
H  -0.12911 -1.57120  0.11681
H  -0.54491  2.12026  3.49149
H  -1.24266  1.85265  3.40925
Zn  0.02984 -1.70838  1.80791
H   0.33471 -2.33038  3.17499
Zn -0.14415 -1.09469 -2.10661
H  -0.45554 -1.82129 -3.42698
O   0.64602  2.37514 -2.00980
N  -3.03884 -0.68856  0.44182
N  -2.92223  1.20360 -0.62738
N   3.02394 -0.86220 -0.46830
N   2.96864  0.77629  0.95529
C  -2.09659  0.21671 -0.07886
C  -4.34873 -0.26563  0.21464
H  -5.20257 -0.84684  0.54880
C  -4.27363  0.91920 -0.45175
H  -5.04815  1.58778 -0.81538
C  -2.55617  2.42236 -1.33163
C  -2.37347  3.61231 -0.57951
C  -2.12389  4.79766 -1.29812
H  -1.97857  5.73405 -0.75138
C  -2.08189  4.80436 -2.69740
H  -1.89237  5.73968 -3.23385
C  -2.29815  3.62093 -3.41212
H  -2.27828  3.64155 -4.50578
C  -2.54638  2.40290 -2.75083
C  -2.83231  1.13961 -3.56484
H  -2.69447  0.26712 -2.89860
C  -4.29762  1.12453 -4.06555
H  -5.02095  1.16429 -3.23463
H  -4.49737  0.20714 -4.64532
H  -4.49283  1.98997 -4.72216
C  -1.86651  0.96872 -4.75708
H  -0.81327  1.05544 -4.44390
H  -2.04687  1.72452 -5.54072
H  -2.00682 -0.02264 -5.21872
C  -2.52703  3.65695  0.94134
H  -2.40010  2.62851  1.32521
C  -3.95078  4.13479  1.32192
H  -4.13103  5.15872  0.95136
H  -4.07485  4.14471  2.41852
H  -4.73242  3.48281  0.89781
C  -1.46712  4.53920  1.63065
H  -0.44267  4.21918  1.38037
H  -1.58293  4.47746  2.72541
H  -1.57352  5.60232  1.35439
C  -2.83589 -1.92979  1.17037
C  -2.96218 -1.91213  2.59058
C  -2.88577 -3.14947  3.26583
H  -2.97463 -3.16761  4.35568
C  -2.70363 -4.34782  2.57036
H  -2.64236 -5.29404  3.11725
C  -2.62324 -4.34236  1.17060
H  -2.51989 -5.29075  0.63550
C  -2.71530 -3.14489  0.43452
C  -2.80014 -3.18874 -1.09180
H  -2.50411 -2.19527 -1.47867
C  -4.26506 -3.43993 -1.53270
H  -4.62081 -4.41688 -1.16226
H  -4.33505 -3.44672 -2.63358
H  -4.95012 -2.66406 -1.15438
C  -1.87218 -4.23738 -1.73660
H  -2.18133 -5.26769 -1.48964
H  -0.82112 -4.11102 -1.42736
H  -1.90766 -4.13957 -2.83371
C  -3.26218 -0.63830  3.38561
H  -2.99541  0.22811  2.75283
C  -4.77408 -0.54421  3.71291
H  -5.09187 -1.40253  4.32965
H  -5.40051 -0.52953  2.80714
H  -4.98327  0.37737  4.28204
C  -2.44785 -0.54329  4.69349
H  -2.59055  0.44792  5.15495
H  -1.37074 -0.69375  4.51860
H  -2.77515 -1.29324  5.43380
C   2.12889 -0.00828  0.16875
C   4.34502 -0.61232 -0.08944
H   5.17431 -1.18427 -0.49465
C   4.30885  0.41463  0.80340
H   5.10108  0.92391  1.34339
C   2.61126  1.85896  1.86323
C   2.41621  1.55376  3.23877
C   2.15302  2.62959  4.11064
H   1.99486  2.42908  5.17402
C   2.11608  3.94975  3.64692
H   1.91393  4.76890  4.34458
C   2.37228  4.22559  2.29949
H   2.38448  5.26392  1.95613
C   2.64458  3.19532  1.37670
C   3.07597  3.55657 -0.04649
H   2.91550  2.67497 -0.69027
C   2.27609  4.73019 -0.65084
H   1.18913  4.56505 -0.59496
H   2.54295  4.85163 -1.71355
H   2.51014  5.68469 -0.14829
C   4.58927  3.89314 -0.07146
H   4.80664  4.76100  0.57486
H   4.90676  4.14612 -1.09746
H   5.21078  3.05173  0.27585
C   2.58890  0.14400  3.81005
H   2.37983 -0.58279  3.00211
C   1.62760 -0.16346  4.97567
H   1.90303  0.39231  5.88862
H   1.66901 -1.23673  5.22374
H   0.58489  0.08905  4.72711
C   4.04893 -0.07943  4.28073
H   4.77658  0.03350  3.46184
H   4.16444 -1.09515  4.69624
H   4.31398  0.64352  5.07142
C   2.74538 -1.87125 -1.47446
C   2.51760 -3.21059 -1.05418
C   2.34990 -4.18437 -2.05838
H   2.17245 -5.22518 -1.77117
C   2.44169 -3.85175 -3.41645
H   2.31650 -4.62805 -4.17789
C   2.71115 -2.53401 -3.80089
H   2.80107 -2.29055 -4.86355
C   2.87543 -1.51042 -2.84502
C   3.25637 -0.09815 -3.29575
H   3.07526  0.58970 -2.45114
C   4.76311 -0.03263 -3.64877
H   5.40150 -0.31418 -2.79532
H   5.03975  0.99026 -3.95572
H   4.99961 -0.71310 -4.48499
C   2.41195  0.40078 -4.48750
H   2.62820 -0.16392 -5.41059
H   2.63803  1.46057 -4.69008
H   1.33102  0.31478 -4.28817
C   2.56625 -3.62444  0.41774
H   2.40820 -2.71621  1.03168
C   1.48288 -4.65075  0.80669
H   1.63718 -5.62133  0.30482
H   0.46671 -4.30293  0.54991
H   1.51295 -4.83745  1.89290
C   3.96960 -4.17695  0.77283
H   4.01709 -4.44892  1.84098
H   4.76433 -3.43965  0.57422
H   4.19251 -5.08085  0.18008
C   0.31302  1.59994 -1.18943

138
[5+-H2] (+13.2 kcal/mol)
Ru  0.04108  0.14727 -0.07405
H  -1.06841 -1.10233  0.23365
Zn -0.83641 -1.19091  1.95433
H  -0.90189 -1.84403  3.34528
Zn -0.96628 -0.81049 -2.03985
H  -1.71559 -1.16192 -3.33819
O   1.75764  1.31356 -2.31980
N  -2.92569  1.30821  0.30848
N  -1.61307  2.75879 -0.63945
N   1.71947 -2.54527 -0.41996
N   2.84444 -1.15936  0.81778
C  -1.60254  1.46441 -0.12464
C  -3.69049  2.44886  0.05242
H  -4.74070  2.50270  0.32255
C  -2.86715  3.35910 -0.53762
H  -3.04479  4.37424 -0.88029
C  -0.47307  3.51564 -1.11397
C   0.42584  4.03599 -0.14526
C   1.50911  4.80069 -0.61642
H   2.22558  5.21746  0.09737
C   1.66514  5.06643 -1.98445
H   2.50822  5.67420 -2.32828
C   0.73571  4.57701 -2.90883
H   0.86036  4.80695 -3.97161
C  -0.35722  3.78741 -2.49952
C  -1.36424  3.27976 -3.53333
H  -2.03082  2.55478 -3.03231
C  -2.24088  4.43949 -4.06454
H  -2.78167  4.95657 -3.25391
H  -2.98715  4.06052 -4.78331
H  -1.62444  5.19322 -4.58420
C  -0.68227  2.54146 -4.70693
H  -0.04056  1.71946 -4.35188
H  -0.05443  3.22213 -5.30720
H  -1.44639  2.11858 -5.38077
C   0.20897  3.81031  1.35264
H  -0.87178  3.63255  1.50536
C   0.58590  5.04309  2.20520
H   1.67460  5.22113  2.21731
H   0.27169  4.88825  3.25099
H   0.09504  5.95655  1.83159
C   0.96323  2.56904  1.87420
H   0.60491  1.63103  1.36141
H   0.79316  2.42834  2.95468
H   2.04713  2.64010  1.69324
C  -3.51556  0.22430  1.07557
C  -3.50422  0.32600  2.49756
C  -4.15481 -0.69279  3.22578
H  -4.15815 -0.64826  4.31858
C  -4.80767 -1.74612  2.57664
H  -5.30851 -2.52285  3.16323
C  -4.84184 -1.79493  1.17697
H  -5.38458 -2.60498  0.68112
C  -4.21045 -0.80956  0.39165
C  -4.36789 -0.82652 -1.12912
H  -3.55120 -0.21913 -1.56375
C  -5.70644 -0.16247 -1.53997
H  -6.56251 -0.71888 -1.12060
H  -5.80814 -0.15734 -2.63842
H  -5.77752  0.87996 -1.18904
C  -4.27351 -2.23990 -1.73883
H  -5.13534 -2.86763 -1.45329
H  -3.35212 -2.76429 -1.43420
H  -4.26797 -2.17116 -2.83880
C  -2.92742  1.53820  3.23664
H  -2.20492  2.03423  2.56318
C  -4.05337  2.55322  3.56001
H  -4.80803  2.09571  4.22274
H  -4.56990  2.90713  2.65385
H  -3.63699  3.43415  4.07771
C  -2.18043  1.16871  4.53569
H  -1.68035  2.06215  4.94599
H  -1.42034  0.38809  4.37025
H  -2.87002  0.80181  5.31533
C   1.63681 -1.26778  0.12994
C   2.91130 -3.18729 -0.07635
H   3.14050 -4.19055 -0.42275
C   3.61444 -2.31881  0.70035
H   4.58485 -2.40713  1.17926
C   3.38115 -0.03482  1.57404
C   3.16941  0.00384  2.97847
C   3.79250  1.04008  3.70217
H   3.64922  1.09631  4.78513
C   4.60690  1.98349  3.06603
H   5.08586  2.77595  3.65033
C   4.83027  1.89779  1.68710
H   5.49468  2.61991  1.20368
C   4.24001  0.88165  0.90797
C   4.62238  0.75009 -0.56762
H   3.84974  0.14270 -1.06978
C   4.69676  2.10797 -1.29807
H   3.77765  2.69975 -1.16599
H   4.83907  1.94116 -2.37851
H   5.55285  2.71149 -0.94949
C   5.97548  0.00691 -0.70569
H   6.78147  0.56662 -0.20037
H   6.24899 -0.09415 -1.76985
H   5.94294 -1.00421 -0.26801
C   2.38139 -1.07094  3.72836
H   1.70306 -1.56498  3.00724
C   1.51072 -0.49807  4.86492
H   2.12371 -0.13084  5.70589
H   0.84678 -1.28321  5.26253
H   0.87970  0.33635  4.51674
C   3.33346 -2.15470  4.29324
H   3.91642 -2.65007  3.50010
H   2.75749 -2.93122  4.82505
H   4.04681 -1.71000  5.00854
C   0.79925 -3.20259 -1.33204
C  -0.18830 -4.07474 -0.79787
C  -0.99054 -4.78440 -1.71330
H  -1.75884 -5.46553 -1.33502
C  -0.80075 -4.66057 -3.09583
H  -1.43132 -5.22890 -3.78680
C   0.20418 -3.82485 -3.59415
H   0.35614 -3.75017 -4.67478
C   1.03472 -3.08026 -2.73116
C   2.18685 -2.25460 -3.30935
H   2.53261 -1.55616 -2.52712
C   3.37445 -3.17745 -3.68040
H   3.74633 -3.74345 -2.81059
H   4.21202 -2.58091 -4.07996
H   3.07742 -3.90576 -4.45471
C   1.77041 -1.41082 -4.53348
H   1.52561 -2.04308 -5.40415
H   2.60055 -0.74963 -4.83169
H   0.89154 -0.77980 -4.32074
C  -0.32876 -4.33408  0.70239
H   0.17301 -3.50497  1.23927
C  -1.79474 -4.38645  1.17909
H  -2.32763 -5.26082  0.76759
H  -2.36177 -3.48502  0.88719
H  -1.83106 -4.46976  2.27786
C   0.40556 -5.63969  1.09726
H   0.32751 -5.81036  2.18440
H   1.47544 -5.60631  0.83442
H  -0.04092 -6.50795  0.58256
C   1.08095  0.98462 -1.41502

9
ZnMe2
Zn  0.00000 -0.00009  0.00000
C   1.94153 -0.02001  0.00000
C  -1.94154  0.02034 -0.00000
H   2.33389 -0.53925  0.89169
H   2.33389 -0.53925 -0.89169
H   2.35028  1.00538  0.00000
H  -2.35056 -1.00500 -0.00000
H  -2.33373  0.53942  0.89182
H  -2.33373  0.53942 -0.89182

6
ZnHMe
Zn  0.00028 -0.42758  0.00000
H  -0.00963 -1.96362  0.00000
C   0.00028  1.51141 -0.00000
H  -1.03043  1.90672 -0.00000
H   0.51502  1.90790  0.89236
H   0.51502  1.90790 -0.89236

149
TS(5+-5+ZnMe)1 (+23.0 kcal/mol)
Ru  0.16407  0.08293  0.13293
H   0.85900  1.59921 -0.10769
H  -0.04209 -1.53263  0.54517
H   0.13854 -0.35203 -1.53459
Zn -0.85754 -2.26719 -1.10445
H  -0.41467 -2.69129 -2.51868
Zn  0.67310  1.46445 -1.90610
H   0.73957  2.29907 -3.18627
O   0.45814  0.91497  3.06670
N  -2.85847  0.76477 -1.03893
N  -2.12608  2.34881  0.26189
N   3.35752 -0.04020 -0.06823
N   2.62636 -1.89062  0.80244
C  -1.78299  1.06932 -0.18740
C  -3.76335  1.82427 -1.13116
H  -4.63619  1.76846 -1.77313
C  -3.31320  2.80563 -0.30962
H  -3.71569  3.78501 -0.07147
C  -1.45863  3.26491  1.18362
C  -1.75056  3.17208  2.57253
C  -1.20335  4.16087  3.41316
H  -1.39467  4.11071  4.48815
C  -0.44448  5.21939  2.90097
H  -0.04163  5.98059  3.57684
C  -0.22727  5.32009  1.52335
H   0.33231  6.17227  1.12586
C  -0.73627  4.35615  0.62962
C  -0.57393  4.58318 -0.87514
H  -0.84601  3.64747 -1.40029
C  -1.53415  5.69237 -1.37271
H  -2.59106  5.45828 -1.16667
H  -1.42479  5.83199 -2.46170
H  -1.30418  6.65415 -0.88259
C   0.87313  4.93513 -1.27415
H   1.17493  5.92031 -0.87851
H   0.96197  4.97888 -2.37223
H   1.59642  4.18987 -0.90612
C  -2.70520  2.12414  3.15258
H  -2.62283  1.20834  2.53939
C  -4.17062  2.62531  3.06788
H  -4.29335  3.55919  3.64331
H  -4.85509  1.87282  3.49607
H  -4.49067  2.82025  2.03189
C  -2.38826  1.74100  4.61319
H  -1.33394  1.45301  4.74529
H  -3.02016  0.89013  4.91653
H  -2.61170  2.56773  5.30973
C  -3.23947 -0.45831 -1.74407
C  -4.27641 -1.26692 -1.17884
C  -4.74299 -2.35052 -1.94869
H  -5.52929 -2.99161 -1.54016
C  -4.24589 -2.61035 -3.23155
H  -4.62757 -3.46133 -3.80470
C  -3.29373 -1.75722 -3.79445
H  -2.94701 -1.93379 -4.81631
C  -2.79383 -0.64653 -3.08434
C  -1.93409  0.37537 -3.82313
H  -1.44501  1.02145 -3.07090
C  -2.83360  1.29455 -4.68745
H  -3.35843  0.71086 -5.46335
H  -2.21892  2.05878 -5.19281
H  -3.59524  1.81574 -4.08409
C  -0.82986 -0.26032 -4.68945
H  -1.25091 -0.81066 -5.54837
H  -0.21295 -0.96423 -4.10672
H  -0.18015  0.53034 -5.09941
C  -4.98064 -0.95677  0.14877
H  -4.32040 -0.30521  0.75069
C  -6.30978 -0.19699 -0.10605
H  -6.99184 -0.81086 -0.71913
H  -6.16317  0.76279 -0.62340
H  -6.81347  0.01345  0.85258
C  -5.30241 -2.21697  0.98381
H  -5.69878 -1.91774  1.96816
H  -4.41897 -2.85031  1.15315
H  -6.07918 -2.83502  0.50231
C   2.17009 -0.69168  0.24661
C   4.47922 -0.77985  0.31019
H   5.48605 -0.40564  0.15395
C   4.02037 -1.93511  0.85667
H   4.54443 -2.78507  1.28058
C   1.89524 -3.06698  1.26041
C   1.75999 -4.17124  0.36813
C   1.11998 -5.32462  0.86812
H   0.99598 -6.19013  0.21117
C   0.65861 -5.39319  2.18772
H   0.16020 -6.29956  2.54648
C   0.87547 -4.32139  3.06168
H   0.56592 -4.40716  4.10716
C   1.52824 -3.14703  2.63295
C   1.95242 -2.09664  3.66217
H   2.10279 -1.13914  3.13586
C   0.91699 -1.86584  4.78083
H  -0.08551 -1.65901  4.37806
H   1.22281 -1.00535  5.39808
H   0.84327 -2.73650  5.45531
C   3.30785 -2.50426  4.29749
H   3.21579 -3.47077  4.82232
H   3.62383 -1.74609  5.03420
H   4.11163 -2.60186  3.55031
C   2.38139 -4.20838 -1.03524
H   2.46684 -3.16864 -1.40195
C   1.55512 -5.00807 -2.06608
H   1.55809 -6.08880 -1.84206
H   2.00487 -4.88865 -3.06611
H   0.51331 -4.65863 -2.12865
C   3.80524 -4.82356 -0.97453
H   4.49242 -4.25469 -0.33037
H   4.24530 -4.85782 -1.98565
H   3.75973 -5.85734 -0.59073
C   3.58960  1.22538 -0.74322
C   3.77233  1.21166 -2.15580
C   4.15280  2.42652 -2.76437
H   4.29353  2.45848 -3.84838
C   4.37942  3.58031 -2.00574
H   4.68753  4.50636 -2.50156
C   4.23391  3.54870 -0.61247
H   4.44256  4.44989 -0.02756
C   3.84296  2.37216  0.05559
C   3.79277  2.33693  1.58354
H   3.29168  1.40102  1.88590
C   5.22608  2.31757  2.16989
H   5.81151  1.45623  1.80727
H   5.18773  2.26165  3.27104
H   5.77604  3.23483  1.89703
C   2.98331  3.50553  2.18109
H   3.46427  4.47932  1.98344
H   2.91385  3.39176  3.27579
H   1.95924  3.54223  1.77825
C   3.69930 -0.07376 -2.98945
H   3.06277 -0.79765 -2.44730
C   3.08684  0.13420 -4.39094
H   3.75553  0.71920 -5.04582
H   2.11730  0.65518 -4.34571
H   2.93333 -0.84307 -4.87805
C   5.11097 -0.69791 -3.13570
H   5.05770 -1.62278 -3.73492
H   5.56029 -0.95186 -2.16274
H   5.79037  0.00196 -3.65218
C   0.27920  0.57705  1.95977
Zn -1.68079 -1.88399  1.29794
C  -2.53517 -1.60915  3.03919
H  -1.94471 -0.94366  3.68569
H  -3.53882 -1.16942  2.92304
H  -2.65001 -2.58255  3.54692
C  -2.00519 -3.69986  0.04421
H  -2.35195 -4.02149  1.04516
H  -2.87133 -3.78068 -0.63010
H  -1.25286 -4.45704 -0.23739

143
Int(5+-5+ZnMe)1 (+0.7 kcal/mol)
C  -1.22464  3.97304 -0.93507
C  -1.81262  3.24900  0.13959
C  -1.87304  3.75586  1.46836
C  -1.25965  5.00333  1.71101
C  -0.63014  5.71367  0.68413
C  -0.61738  5.20469 -0.62260
N  -2.53622  2.02666 -0.15492
C  -2.05050  0.72752 -0.23019
N  -3.20632 -0.01420 -0.44633
C  -4.34364  0.79684 -0.49571
C  -3.92287  2.07795 -0.31733
C  -3.37102 -1.45572 -0.51608
C  -3.52633 -2.16790  0.70703
C  -3.80760 -3.54555  0.61974
C  -3.97152 -4.17730 -0.62078
C  -3.85528 -3.44244 -1.80558
C  -3.55603 -2.06370 -1.78856
Ru -0.03242  0.06091 -0.13272
Zn -0.44803 -2.39976 -0.67769
C  -0.37083 -4.11800 -1.58283
C  -3.51993 -1.46825  2.06773
C  -4.97714 -1.21758  2.53184
C  -3.53674 -1.27338 -3.09952
C  -4.98266 -0.99888 -3.58430
C  -2.64150  3.05612  2.59294
C  -3.90149  3.87223  2.97140
C  -1.34800  3.50836 -2.38657
C  -0.05586  3.68597 -3.20764
Zn  0.75365  2.15442  1.06975
C   1.98553 -0.59598  0.21070
N   2.53361 -1.21760  1.33514
C   3.88466 -1.51900  1.14643
C   4.22123 -1.08437 -0.09768
N   3.07177 -0.52457 -0.65708
C   1.92484 -1.52713  2.62432
C   1.38511 -2.82443  2.83290
C   0.87507 -3.12020  4.11325
C   0.91974 -2.18193  5.14942
C   1.51315 -0.93376  4.93398
C   2.04874 -0.58093  3.67906
C   3.15775  0.09724 -1.97172
C   3.02526 -0.71942 -3.12544
C   3.20425 -0.10154 -4.37896
C   3.51846  1.25751 -4.48233
C   3.68617  2.02846 -3.32608
C   3.52685  1.46800 -2.04346
C   2.77594 -2.22801 -3.05073
C   1.84079 -2.74614 -4.16443
C   3.86340  2.30235 -0.80497
C   3.37527  3.76267 -0.89175
C   1.44276 -3.92938  1.77572
C   0.19436 -4.83599  1.76791
C   2.82801  0.72996  3.54068
C   2.24074  1.88756  4.37362
C  -0.08097 -0.12888 -2.01150
O  -0.19021 -0.06285 -3.18033
C   5.39072  2.27833 -0.54252
C   4.11601 -3.00505 -3.10128
C   4.31203  0.52527  3.94191
C   2.70945 -4.80080  1.97241
C  -2.73622 -1.97594 -4.21714
C  -2.73534 -2.23392  3.15089
C  -2.52832  4.24553 -3.06908
C  -1.76918  2.79650  3.83910
H   0.51363  1.57732 -0.62545
H  -0.63626 -1.31129  0.68553
H  -0.07724  0.58314  1.51185
H   1.47387  3.31582  1.74453
H   4.46992 -2.01034  1.91720
H   5.16224 -1.11098 -0.63823
H   3.10156 -0.69939 -5.28883
H   3.65306  1.71405 -5.46823
H   3.96843  3.08128 -3.41818
H   3.36729  1.83790  0.06866
H   5.77141  1.25445 -0.39742
H   5.63473  2.86228  0.36135
H   5.93614  2.72311 -1.39276
H   3.91448  4.32901 -1.67049
H   3.55527  4.27419  0.06803
H   2.29631  3.82680 -1.10773
H   2.29537 -2.44627 -2.07814
H   4.64657 -2.79824 -4.04674
H   3.93207 -4.09177 -3.04630
H   4.78899 -2.73512 -2.27179
H   0.90231 -2.17204 -4.21294
H   1.59482 -3.80509 -3.98193
H   2.32204 -2.69562 -5.15619
H   0.45230 -4.11043  4.30475
H   0.51750 -2.43478  6.13571
H   1.58439 -0.22373  5.76255
H   2.80708  1.03520  2.47629
H   4.38350  0.19249  4.99182
H   4.86636  1.47457  3.84759
H   4.81925 -0.22359  3.31426
H   2.40091  1.73199  5.45448
H   1.16045  2.01857  4.20420
H   2.73882  2.83262  4.10267
H   1.52293 -3.44996  0.78045
H   2.69156 -5.28952  2.96183
H   3.63654 -4.20970  1.90556
H   2.75599 -5.59048  1.20311
H   0.24890 -5.54264  0.92440
H  -0.74110 -4.25954  1.66993
H   0.12345 -5.43853  2.68937
H  -4.46678  3.01711 -0.28205
H  -5.33460  0.37947 -0.64541
H  -3.93505 -4.12402  1.53985
H  -4.20833 -5.24542 -0.66204
H  -4.00870 -3.94233 -2.76651
H  -3.05373 -0.29976 -2.90456
H  -1.70796 -2.20999 -3.90024
H  -2.67574 -1.31981 -5.10120
H  -3.21911 -2.91418 -4.53995
H  -5.51335 -1.94470 -3.78907
H  -4.96702 -0.41051 -4.51730
H  -5.57337 -0.43796 -2.84168
H  -3.02803 -0.48781  1.94429
H  -3.18650 -3.21586  3.37578
H  -2.73717 -1.65568  4.09014
H  -1.68488 -2.39164  2.85910
H  -5.54475 -0.61709  1.80170
H  -4.98580 -0.67942  3.49502
H  -5.51397 -2.17162  2.67252
H  -1.28576  5.42296  2.72149
H  -0.15878  6.67824  0.89739
H  -0.15257  5.78854 -1.42278
H  -1.58556  2.43091 -2.37818
H  -3.47960  4.08343 -2.53504
H  -2.65481  3.88725 -4.10482
H  -2.34432  5.33322 -3.10566
H   0.22557  4.74794 -3.31403
H  -0.20528  3.28642 -4.22439
H   0.79259  3.14547 -2.75806
H  -2.97909  2.07355  2.21982
H  -1.37968  3.73311  4.27285
H  -0.90865  2.15070  3.59680
H  -2.36248  2.29010  4.61921
H  -4.48280  3.34318  3.74533
H  -4.56108  4.03629  2.10292
H  -3.62827  4.86267  3.37395
H  -0.58861 -3.99322 -2.65503
H   0.62894 -4.57059 -1.47679
H  -1.12017 -4.79881 -1.15048

143
TS-5_1-5_2_Me (+12.7 kcal/mol)
C   0.82881 -4.15229  0.34791
C  -0.14081 -3.57742 -0.51578
C  -0.18586 -3.84734 -1.91335
C   0.82764 -4.67609 -2.44036
C   1.80988 -5.23642 -1.61658
C   1.80441 -4.98074 -0.23867
N  -1.25981 -2.87231  0.08652
C  -1.46100 -1.51151  0.32218
N  -2.74543 -1.50204  0.86036
C  -3.28763 -2.78620  0.96759
C  -2.35333 -3.64432  0.48355
C  -3.64942 -0.39987  1.13647
C  -4.53408 -0.00392  0.08608
C  -5.60882  0.83911  0.42686
C  -5.81735  1.25384  1.74735
C  -4.93984  0.84874  2.76017
C  -3.84818  0.00034  2.49023
Ru  0.01630  0.04591  0.12100
C   0.26732 -0.03786  1.98803
O   0.39175 -0.22515  3.14076
C  -4.39837 -0.50989 -1.35159
C  -5.56712 -1.45889 -1.70934
C  -2.98486 -0.51217  3.64131
C  -3.76011 -1.55363  4.48505
C  -1.34069 -3.38784 -2.81182
C  -2.39684 -4.51455 -2.94360
C   0.79150 -3.96394  1.86441
C   2.15502 -3.53066  2.43977
Zn -2.12116  1.76111  0.44453
Zn  1.11355 -1.04218 -1.84620
C   1.70583  1.32407 -0.30307
N   1.72285  2.42405 -1.16057
C   3.01241  2.92613 -1.33284
C   3.83815  2.16222 -0.56808
N   3.04431  1.19959  0.05998
C   0.60057  3.21191 -1.64886
C   0.19413  4.32178 -0.85844
C  -0.84389  5.12887 -1.36499
C  -1.43973  4.85513 -2.60171
C  -0.98388  3.78190 -3.37783
C   0.05895  2.94577 -2.93137
C   3.68046  0.31359  1.02891
C   3.65124  0.67897  2.40470
C   4.36764 -0.13793  3.30045
C   5.11984 -1.23122  2.85281
C   5.18136 -1.52569  1.48759
C   4.47159 -0.75905  0.54071
C   2.99165  1.96781  2.90883
C   2.51780  1.89640  4.37557
C   4.65615 -1.05592 -0.94873
C   4.47317 -2.54932 -1.28558
C   0.89358  4.72054  0.44504
C  -0.07674  4.89066  1.63322
C   0.63735  1.88070 -3.86056
C  -0.44321  1.06498 -4.59792
C   6.04476 -0.57311 -1.43631
C   3.96896  3.16274  2.75450
C   1.61299  2.52711 -4.87504
C   1.71646  6.01500  0.23265
C  -2.47103  0.63540  4.53848
C  -4.30259  0.64801 -2.37016
C   0.29206 -5.25484  2.55818
C  -0.88775 -2.94111 -4.21864
H   1.11910 -1.22293  0.02980
H  -0.51884  1.61914 -0.00141
H  -0.36316  0.00890 -1.56846
H   3.20747  3.78759 -1.96449
H   4.90944  2.20875 -0.39923
H   4.35531  0.10289  4.36668
H   5.67768 -1.84077  3.57101
H   5.80138 -2.35835  1.14142
H   3.88853 -0.49599 -1.51407
H   6.19842  0.50540 -1.26704
H   6.15849 -0.76524 -2.51680
H   6.85271 -1.10963 -0.90940
H   5.27418 -3.16756 -0.84421
H   4.50713 -2.69534 -2.37817
H   3.50752 -2.93588 -0.92334
H   2.10569  2.16711  2.27813
H   4.88400  2.98934  3.34684
H   3.49858  4.09002  3.12492
H   4.26832  3.33195  1.70806
H   1.89060  1.01346  4.56712
H   1.92768  2.79683  4.61562
H   3.36972  1.87975  5.07740
H  -1.17766  5.99552 -0.78524
H  -2.24482  5.49639 -2.97458
H  -1.42659  3.60464 -4.36265
H   1.22649  1.17503 -3.24549
H   1.08527  3.25083 -5.52010
H   2.06096  1.75466 -5.52314
H   2.43352  3.06409 -4.37056
H  -1.00990  1.68518 -5.31355
H  -1.16159  0.61556 -3.89216
H   0.02841  0.25345 -5.17690
H   1.60133  3.91914  0.71782
H   1.06054  6.86485 -0.02325
H   2.45144  5.90442 -0.58194
H   2.26492  6.27763  1.15316
H   0.48704  5.15558  2.54388
H  -0.63854  3.96415  1.83681
H  -0.80897  5.69710  1.45626
H  -2.35059 -4.72543  0.38476
H  -4.28443 -2.95228  1.36477
H  -6.30642  1.15589 -0.35490
H  -6.67116  1.89480  1.98923
H  -5.12069  1.17116  3.79021
H  -2.10560 -1.01823  3.20956
H  -1.93268  1.40014  3.95467
H  -1.77603  0.23724  5.29560
H  -3.29507  1.13532  5.07595
H  -4.65936 -1.10576  4.94217
H  -3.12109 -1.93435  5.29957
H  -4.08445 -2.41586  3.87879
H  -3.46061 -1.08774 -1.42373
H  -5.21494  1.26877 -2.37295
H  -4.17587  0.24413 -3.38893
H  -3.44556  1.31063 -2.15938
H  -5.61974 -2.31791 -1.02025
H  -5.44260 -1.85024 -2.73318
H  -6.53624 -0.93272 -1.66742
H   0.83019 -4.90062 -3.51076
H   2.57688 -5.88722 -2.04828
H   2.56295 -5.44488  0.39939
H   0.07054 -3.15920  2.08900
H  -0.70946 -5.55366  2.20568
H   0.23668 -5.10508  3.64982
H   0.97903 -6.09754  2.36767
H   2.92088 -4.31538  2.31286
H   2.06089 -3.33668  3.52126
H   2.52501 -2.61180  1.95898
H  -1.82664 -2.52238 -2.32428
H  -0.51485 -3.79025 -4.81677
H  -0.08765 -2.18398 -4.17715
H  -1.74340 -2.51271 -4.76684
H  -3.23123 -4.18395 -3.58543
H  -2.81697 -4.80934 -1.96884
H  -1.94941 -5.41154 -3.40538
H   1.99130 -1.43506 -3.03554
C  -3.33210  3.29266  0.60465
H  -3.87193  3.28844  1.56333
H  -2.73815  4.21519  0.52589
H  -4.06805  3.27702 -0.21443

143
5+ZnMe (+2.4 kcal/mol)
C  -0.02242 -4.39105  0.01117
C  -0.95506 -3.49383 -0.56857
C  -1.25313 -3.48593 -1.96213
C  -0.52097 -4.37063 -2.78095
C   0.42657 -5.24882 -2.23930
C   0.66007 -5.26542 -0.85953
N  -1.75184 -2.65443  0.30918
C  -1.66837 -1.28037  0.51753
N  -2.78336 -1.03020  1.31815
C  -3.47782 -2.20406  1.61882
C  -2.83709 -3.22055  0.98159
C  -3.42963  0.24085  1.62194
C  -4.53950  0.61482  0.81068
C  -5.21796  1.80208  1.15296
C  -4.82267  2.57760  2.24885
C  -3.76446  2.15273  3.06162
C  -3.06341  0.96111  2.78850
Ru  0.07012 -0.05021  0.13037
C   0.63667 -0.64241  1.83299
O   0.90092 -1.11171  2.87247
C  -5.08778 -0.25447 -0.32750
C  -6.43920 -0.88469  0.09293
C  -2.05876  0.42097  3.80266
C  -2.81229 -0.17521  5.01814
C  -2.41191 -2.67176 -2.55065
C  -3.72005 -3.50133 -2.48419
C   0.21756 -4.48228  1.51876
C   1.71539 -4.40777  1.88214
Zn -1.54520  1.84275 -0.51988
Zn  0.73569 -1.06322 -2.07040
C   1.84318  1.08659 -0.24028
N   1.98806  2.29564 -0.91698
C   3.32887  2.67402 -1.03312
C   4.06299  1.71109 -0.41675
N   3.16413  0.75886  0.06750
C   0.99915  3.25204 -1.38859
C   0.64569  4.31958 -0.51482
C  -0.08094  5.39384 -1.06490
C  -0.43851  5.41351 -2.41837
C  -0.09264  4.34325 -3.25153
C   0.64598  3.24610 -2.76573
C   3.70627 -0.35205  0.83887
C   3.92234 -0.16365  2.23172
C   4.57018 -1.20161  2.92922
C   5.01392 -2.35546  2.27273
C   4.82698 -2.49320  0.89266
C   4.17924 -1.49323  0.14009
C   3.56770  1.13715  2.95962
C   3.06026  0.92044  4.40172
C   4.10056 -1.62363 -1.38141
C   3.65587 -3.02543 -1.84515
C   1.08058  4.37440  0.95064
C  -0.10646  4.65560  1.89815
C   1.10350  2.15481 -3.73198
C  -0.05822  1.60049 -4.58367
C   5.45592 -1.25353 -2.03313
C   4.79088  2.08943  2.98798
C   2.24863  2.66479 -4.63974
C   2.19783  5.42607  1.15362
C  -1.03229  1.47434  4.26464
C  -5.25202  0.50381 -1.66207
C  -0.41016 -5.77558  2.09401
C  -2.17340 -2.19529 -3.99860
H   0.85550 -1.47966 -0.34805
H  -0.60349  1.31041  0.90312
H  -0.52840  0.37117 -1.44652
H   3.61782  3.59275 -1.53458
H   5.13351  1.60499 -0.27127
H   4.74423 -1.09450  4.00362
H   5.52407 -3.14284  2.83688
H   5.20601 -3.38431  0.38334
H   3.35129 -0.89546 -1.74920
H   5.77037 -0.22737 -1.78183
H   5.38666 -1.32794 -3.13180
H   6.25058 -1.94067 -1.69463
H   4.41971 -3.78964 -1.62005
H   3.50028 -3.02972 -2.93674
H   2.71448 -3.34105 -1.36497
H   2.76064  1.63499  2.39068
H   5.63273  1.61974  3.52541
H   4.53517  3.02590  3.51270
H   5.14042  2.35448  1.97762
H   2.23774  0.19107  4.44468
H   2.70012  1.87777  4.81466
H   3.86642  0.57003  5.06914
H  -0.35379  6.23727 -0.42287
H  -0.99029  6.26671 -2.82574
H  -0.37325  4.37115 -4.30896
H   1.50663  1.31638 -3.13396
H   1.91035  3.50894 -5.26518
H   2.59096  1.86016 -5.31234
H   3.11593  3.00796 -4.05162
H  -0.45927  2.36170 -5.27447
H  -0.89134  1.24689 -3.95271
H   0.29378  0.75269 -5.19442
H   1.49163  3.38587  1.22145
H   1.84101  6.43788  0.89457
H   3.08093  5.21021  0.52991
H   2.52234  5.44341  2.20790
H   0.23234  4.62215  2.94747
H  -0.91233  3.91220  1.77548
H  -0.54099  5.65530  1.72670
H  -3.04546 -4.28504  0.93260
H  -4.37018 -2.19242  2.23731
H  -6.07839  2.11508  0.55278
H  -5.36169  3.49959  2.48941
H  -3.50015  2.73448  3.95013
H  -1.50530 -0.40224  3.32498
H  -0.48567  1.90500  3.40984
H  -0.29845  1.01113  4.94472
H  -1.51222  2.30121  4.81608
H  -3.39082  0.60195  5.54687
H  -2.09670 -0.61321  5.73471
H  -3.51681 -0.96750  4.71362
H  -4.37835 -1.08026 -0.50848
H  -5.96403  1.34230 -1.57536
H  -5.64685 -0.18018 -2.43269
H  -4.29479  0.91302 -2.02017
H  -6.35369 -1.46755  1.02496
H  -6.81062 -1.55870 -0.69753
H  -7.20356 -0.10606  0.25799
H  -0.71452 -4.38590 -3.85702
H   0.97252 -5.93393 -2.89561
H   1.38238 -5.97440 -0.44283
H  -0.28078 -3.62195  1.99775
H  -1.49307 -5.83934  1.89459
H  -0.26399 -5.81825  3.18659
H   0.06079 -6.67227  1.65527
H   2.26925 -5.28592  1.50696
H   1.83499 -4.38820  2.97820
H   2.19224 -3.50392  1.47230
H  -2.54982 -1.77195 -1.92368
H  -2.17118 -3.03608 -4.71360
H  -1.21712 -1.65701 -4.11015
H  -2.98788 -1.51761 -4.30425
H  -4.56456 -2.91851 -2.89040
H  -3.97383 -3.79367 -1.45231
H  -3.62417 -4.42242 -3.08472
H   1.20285 -1.35047 -3.49798
C  -2.84658  3.09095 -1.24465
H  -3.79065  3.01989 -0.68604
H  -2.45261  4.11432 -1.15884
H  -3.03832  2.88249 -2.30990
